# Supplementary material for: Dysfunctional epigenetic protein-coding gene-related signature is associated with the prognosis of pancreatic cancer based on histone modification and transcriptome analysis
Source: Sci Rep. 2023 Jan 4;13:146. doi: 10.1038/s41598-022-27316-2 (PMC9813002; doi:10.1038/s41598-022-27316-2)
Supplement: Supplementary file 10 — Supplementary Information 10. [file 41598_2022_27316_MOESM10_ESM.xlsx]

## Sheet: Sheet1
Clinical Features	TCGA-PAAD	ICGC	GSE21501	GSE28735	GSE57495	GSE62452	GSE71729	GSE85916
OS
0	84	106	36	13	21	16	40	22
1	92	161	66	29	42	49	83	57
T Stage
T1	7		2
T2	24		16
T3	140		79
T4	3		1
TX	2		4
N Stage
N0	49		28
N1	122		73
NX	5		1
M Stage
M0	79
M1	4
MX	93
Stage
I	21				13	4
II	145				50	45
III	3					10
IV	4					6
X	3
Grade
G1	30					2
G2	94					32
G3	48					29
G4	2					1
GX	2					1
Gender
Female	80	125
Male	96	142
Age
<=65	93	116
>65	83	150
NA		1
